# Supplementary material for: Prevalence of unmasked and improperly masked behavior in indoor public areas during the COVID-19 pandemic: Analysis of a stratified random sample from Louisville, Kentucky
Source: PLoS One. 2021 Jul 28;16(7):e0248324. doi: 10.1371/journal.pone.0248324 (PMC8318281; doi:10.1371/journal.pone.0248324)
Supplement: S1 Data — (CSV) [file pone.0248324.s002.csv]

Date_Time	District	IndustryGroup	Sq_Footage	Visitors_TotalNum	Visitors_IncorrectMaskNum	Visitors_IncorrectMaskSex1	Visitors_IncorrectMaskSex2	Visitors_IncorrectMaskSex3	Visitors_IncorrectMaskAge1	Visitors_IncorrectMaskAge2	Visitors_IncorrectMaskAge3	Visitors_UnmaskNum	Visitors_UnmaskSex1	Visitors_UnmaskSex2	Visitors_UnmaskSex3	Visitors_UnmaskAge1	Visitors_UnmaskAge2	Visitors_UnmaskAge3	Staff_TotalNum	Staff_IncorrectMaskNum	Staff_IncorrectMaskSex1	Staff_IncorrectMaskSex2	Staff_IncorrectMaskSex3	Staff_IncorrectMaskAge1	Staff_IncorrectMaskAge2	Staff_IncorrectMaskAge3	Staff_UnmaskNum	Staff_UnmaskSex1	Staff_UnmaskSex2	Staff_UnmaskSex3	Staff_UnmaskAge1	Staff_UnmaskAge2	Staff_UnmaskAge3
12/14/2020 11:51	South & South West	furniture, equipment, & home improvement stores	Small	1	0							1	Male			25-44			2	0	Male	Male		45-64			1	Male			45-64
12/16/2020 12:05	South & South West	general merchandise & apparel stores	Small	1	0							0							1	0							0
12/20/2020 12:42	South & South West	food & grocery stores	Small	1	0							0							1	0							0
12/20/2020 12:59	South & South West	food & grocery stores	Small	6	2	Female	Female		19-24	45-64		0							4	0							0
12/20/2020 1:12	South & South West	food & grocery stores	Small	0	0							0							1	0							1	Male			25-44
12/14/2020 3:46	South & South West	miscellaneous retail stores	Small	7	1	Male			65+			0							1	0							0
12/14/2020 3:51	South & South West	miscellaneous retail stores	Small	1	0							0							1	0							0
12/14/2020 2:25	South & South West	furniture, equipment, & home improvement stores	Medium Small	0	0							0							1	0							0
12/14/2020 12:50	South & South West	furniture, equipment, & home improvement stores	Medium Small	2	1	Male			25-44			0							3	0							0
12/14/2020 1:56	South & South West	furniture, equipment, & home improvement stores	Medium Small	0	0							0							1	0							0
12/16/2020 1:13	South & South West	general merchandise & apparel stores	Medium Small	1	1	Female			25-44			0							5	4	Female	Female	Female	45-64	25-44	25-44	0
12/20/2020 1:25	South & South West	food & grocery stores	Medium Small	1	0							0							1	0							0
12/20/2020 1:47	South & South West	food & grocery stores	Medium Small	6	0							2	Male	Male		25-44	25-44		3	3	Female	Female	Female	25-44	25-44	25-44	0
12/20/2020 2:01	South & South West	food & grocery stores	Medium Small	2	0							0							2	1	Female			19-24			0
12/20/2020 2:23	South & South West	food & grocery stores	Medium Small	1	0							0							2	1	Female			45-64			1	Female			25-44
12/15/2020 2:12	South & South West	miscellaneous retail stores	Medium Small	3	0							0							3	1	Female			45-64			0
12/14/2020 2:47	South & South West	furniture, equipment, & home improvement stores	Medium Large	1	0							0							1	0							1	Female			25-44
12/14/2020 3:01	South & South West	furniture, equipment, & home improvement stores	Medium Large	0	0							0							1	0							0
12/16/2020 1:44	South & South West	general merchandise & apparel stores	Medium Large	1	0							0							1	1	Female			25-44			0
12/16/2020 2:01	South & South West	general merchandise & apparel stores	Medium Large	2	0							0							1	1	Female			19-24			0
12/17/2020 3:44	South & South West	general merchandise & apparel stores	Medium Large	2	0							0							2	0							0
12/20/2020 2:40	South & South West	food & grocery stores	Medium Large	10	3	Male	Female	Female	45-64	25-44	25-44	2	Female	Male		25-44	0-18		1	1	Female			25-44			0
12/20/2020 2:53	South & South West	food & grocery stores	Medium Large	6	0							0							2	0							0
12/20/2020 3:06	South & South West	food & grocery stores	Medium Large	4	0							0							1	0							0
12/15/2020 4:40	South & South West	miscellaneous retail stores	Medium Large	1	0							0							2	1	Female			45-64			0
12/16/2020 11:42	South & South West	miscellaneous retail stores	Medium Large	1	0							0							1	0							0
12/16/2020 12:01	South & South West	miscellaneous retail stores	Medium Large	1	0							0							2	0							0
12/14/2020 3:52	South & South West	furniture, equipment, & home improvement stores	Large	10	4	Male	Male	Male	25-44	25-44	25-44	0							10	5	Male	Male	Female	65+	19-24	25-44	0
12/14/2020 4:21	South & South West	furniture, equipment, & home improvement stores	Large	2	0							0							4	3	Female	Female	Male	45-64	25-44	25-44	0
12/16/2020 11:14	South & South West	furniture, equipment, & home improvement stores	Large	10	1	Male			25-44			2	Male	Male		25-44	25-44		10	0							0
12/17/2020 4:16	South & South West	furniture, equipment, & home improvement stores	Large	2	0							0							4	1	Female			19-24			0
12/16/2020 2:09	South & South West	general merchandise & apparel stores	Large	10	3	Female	Female	Female	45-64	45-64	25-44	0							6	0							0
12/16/2020 2:51	South & South West	general merchandise & apparel stores	Large	4	1	Female			25-44			0							1	0							0
12/17/2020 11:56	South & South West	general merchandise & apparel stores	Large	3	0							0							1	1	Female			25-44			0
12/17/2020 12:12	South & South West	general merchandise & apparel stores	Large	10	1	Male			25-44			2	Female	Male		25-44	0-18		3	0							0
12/17/2020 12:43	South & South West	general merchandise & apparel stores	Large	2	1	Female			25-44			0							2	0							0
12/17/2020 1:14	South & South West	general merchandise & apparel stores	Large	10	2	Female	Female		25-44	25-44		0							5	0							0
12/17/2020 1:28	South & South West	general merchandise & apparel stores	Large	2	0							2	Female	Female		25-44	25-44		1	0							0
12/17/2020 2:57	South & South West	food & grocery stores	Large	2	0							0							4	0							0
12/17/2020 1:57	South & South West	food & grocery stores	Large	10	3	Female	Female	Male	0-18	25-44	25-44	1	Female			45-64			10	1	Male			25-44			0
12/17/2020 2:17	South & South West	food & grocery stores	Large	10	6	Male	Male	Female	45-64	45-64	0-18	0							10	0							0
12/17/2020 1:41	South & South West	food & grocery stores	Large	6	2	Male	Male		25-44	45-64		0							2	0							0
12/17/2020 2:49	South & South West	food & grocery stores	Large	10	4	Male	Male	Female	19-24	25-44	19-24	1	Female			65+			10	3	Male	Male	Male	19-24	45-64	25-44	0
12/17/2020 3:22	South & South West	food & grocery stores	Large	10	7	Male	Female	Female	25-44	25-44	25-44	2	Male	Female		45-64	45-64		10	0							0
12/16/2020 12:19	South & South West	miscellaneous retail stores	Large	10	2	Female	Female		45-64	19-24		1	Male			19-24			5	0							0
12/16/2020 12:54	South & South West	miscellaneous retail stores	Large	9	0							0							6	0							0
12/16/2020 1:21	South & South West	miscellaneous retail stores	Large	8	0							0							7	0							0
12/16/2020 1:34	South & South West	miscellaneous retail stores	Large	10	1	Female			25-44			0							10	1	Female			19-24			0
12/20/2020 2:10	South & South West	miscellaneous retail stores	Large	10	10	Female	Female	Male	25-44	25-44	25-44	2	Female	Male		25-44	25-44		10	3	Female	Female	Female	25-44	25-44	25-44	0
12/15/2020 11:54	South & South West	miscellaneous retail stores	Large	1	0							0							1	0							0
12/20/2020 2:53	South & South West	miscellaneous retail stores	Large	10	10	Male	Male	Female	25-44	45-64	25-44	0							10	1	Male			45-64			0
12/14/2020 11:18	West Center	furniture, equipment, & home improvement stores	Small	1	0							0							1	0							0
12/14/2020 11:27	West Center	furniture, equipment, & home improvement stores	Small	9	2	Male	Male		25-44	25-44		1	Female			45-64			10	2	Female	Female		45-64	45-64		0
12/14/2020 12:39	West Center	furniture, equipment, & home improvement stores	Small	1	0							0							2	0	Male						0
12/20/2020 3:43	West Center	food & grocery stores	Small	5	1	Female			25-44			0							5	0							0
12/20/2020 3:28	West Center	food & grocery stores	Small	10	0							0							4	0							0
12/20/2020 4:36	West Center	food & grocery stores	Small	0	0							0							2	0							0
12/19/2020 5:32	West Center	miscellaneous retail stores	Small	10	10	Female	Female	Male	25-44	25-44	25-44	2	Male	Male		19-24	25-44		10	10	Female	Female	Female	25-44	25-44	19-24	0
12/20/2020 3:32	West Center	miscellaneous retail stores	Small	1	0							1	Male			25-44			1	0							1	Male			45-64
12/19/2020 5:46	West Center	miscellaneous retail stores	Small	10	10	Male	Female	Female	19-24	25-44	45-64	0							10	1	Female			45-64			0
12/20/2020 4:01	West Center	miscellaneous retail stores	Small	1	0							1	Female			45-64			1	0							1
12/20/2020 4:29	West Center	miscellaneous retail stores	Small	2	0							0							2	0							0
12/14/2020 12:54	West Center	furniture, equipment, & home improvement stores	Medium Small	1	0							0							1	0							0
12/14/2020 1:12	West Center	furniture, equipment, & home improvement stores	Medium Small	1	0							0							1	0							1	Female			25-44
12/14/2020 1:14	West Center	furniture, equipment, & home improvement stores	Medium Small	1	0							0							1	1	Male			25-44			0
12/15/2020 1:14	West Center	general merchandise & apparel stores	Medium Small	0	0							0							1	0							0
12/20/2020 4:54	West Center	food & grocery stores	Medium Small	4	0							0							2	1	Female			19-24			0
12/20/2020 4:28	West Center	food & grocery stores	Medium Small	0	0							0							1	1	Male			19-24			0
12/20/2020 4:01	West Center	food & grocery stores	Medium Small	2	0							0							1	0							0
12/20/2020 4:15	West Center	food & grocery stores	Medium Small	1	0							0							1	0							0
12/18/2020 5:24	West Center	miscellaneous retail stores	Medium Small	7	0							0							3	1	Male			25-44			0
12/19/2020 4:18	West Center	miscellaneous retail stores	Medium Small	0	0							0							1	0							1
12/19/2020 4:46	West Center	miscellaneous retail stores	Medium Small	4	0							0							2	0							1	Male			45-64
12/15/2020 11:47	West Center	furniture, equipment, & home improvement stores	Medium Large	1	0							0							1	0							0
12/20/2020 2:21	West Center	furniture, equipment, & home improvement stores	Medium Large	9	0							0							6	0							0
12/15/2020 1:21	West Center	general merchandise & apparel stores	Medium Large	4	0							0							4	2	Female	Female		25-44	25-44		0
12/15/2020 2:30	West Center	general merchandise & apparel stores	Medium Large	8	3	Female	Female	Female	25-44	19-24	25-44	1	Female			45-64			4	2	Male	Female		19-24	25-44		1	Male			19-24
12/15/2020 2:40	West Center	general merchandise & apparel stores	Medium Large	1	0							0							1	1	Female			25-44			0
12/17/2020 5:32	West Center	food & grocery stores	Medium Large	0	0							0							4	0							0
12/17/2020 5:46	West Center	food & grocery stores	Medium Large	2	1	Male			19-24			0							1	0							0
12/17/2020 5:56	West Center	food & grocery stores	Medium Large	5	1	Male			0-18			0							2	0							0
12/18/2020 2:50	West Center	miscellaneous retail stores	Medium Large	2	0							0							3	1	Male			25-44			1	Female			25-44
12/18/2020 3:11	West Center	miscellaneous retail stores	Medium Large	0	0							0							1	0							0
12/18/2020 3:56	West Center	miscellaneous retail stores	Medium Large	3	0							0							4	1	Male			45-64			0
12/18/2020 4:44	West Center	miscellaneous retail stores	Medium Large	3	0							0							2	0							0
12/15/2020 12:05	West Center	furniture, equipment, & home improvement stores	Large	3	0							0							2	1	Male			25-44			0
12/15/2020 12:21	West Center	furniture, equipment, & home improvement stores	Large	2	2	Female	Male		25-44	25-44		0							2	0							0
12/15/2020 3:22	West Center	general merchandise & apparel stores	Large	8	3	Female	Female	Female	65+	45-64	25-44	0							4	2	Female	Female		25-44	45-64		1	Female			45-64
12/15/2020 3:03	West Center	general merchandise & apparel stores	Large	10	2	Male	Female		45-64	45-64		0							10	4	Female	Female	Female	45-64	25-44	45-64	0
12/15/2020 3:47	West Center	general merchandise & apparel stores	Large	10	2	Female	Female		25-44	45-64		0							4	2	Female	Female		45-64	25-44		0
12/15/2020 3:54	West Center	general merchandise & apparel stores	Large	5	1	Male			25-44			0							4	3	Male	Male	Female	25-44	25-44	25-44	0
12/17/2020 11:45	West Center	general merchandise & apparel stores	Large	9	3	Female	Female	Male	25-44	25-44	25-44	0							2	1	Female			25-44			0
12/17/2020 11:58	West Center	general merchandise & apparel stores	Large	7	2	Female	Female		25-44	45-64		1	Female			0-18			2	0							0
12/17/2020 4:51	West Center	food & grocery stores	Large	2	0							0							4	1	Female			25-44			0
12/17/2020 5:17	West Center	food & grocery stores	Large	10	5	Male	Male	Male	25-44	19-24	45-64	1	Male			19-24			10	0							0
12/20/2020 12:01	West Center	food & grocery stores	Large	10	4	Female	Female	Male	25-44	19-24	25-44	0							10	0							1	Male			45-64
12/20/2020 12:12	West Center	food & grocery stores	Large	10	0							0							1	0							0
12/20/2020 12:29	West Center	food & grocery stores	Large	10	2	Female	Male		25-44	25-44		0							6	0							0
12/18/2020 1:15	West Center	miscellaneous retail stores	Large	7	0							0							8	1	Female			45-64			0
12/18/2020 1:46	West Center	miscellaneous retail stores	Large	10	2	Female	Female		25-44	45-64		0							6	0							0
12/18/2020 2:26	West Center	miscellaneous retail stores	Large	10	0							0							5	0							0
12/16/2020 12:52	North West	furniture, equipment, & home improvement stores	Small	1	0							0							1	0							0
12/14/2020 12:06	North West	food & grocery stores	Small	10	3	Male	Male	Male	25-44	25-44	65+	0							8	0							0
12/14/2020 12:32	North West	food & grocery stores	Small	1	0							0							1	0							0
12/14/2020 12:43	North West	food & grocery stores	Small	0	0							0							1	0							1	Male			45-64
12/14/2020 12:58	North West	food & grocery stores	Small	1	1	Female			45-64			0							1	0							0
12/17/2020 2:14	North West	miscellaneous retail stores	Small	1	0							0							1	0							0
12/16/2020 1:11	North West	furniture, equipment, & home improvement stores	Medium Small	1	0							0							3	1	Male			25-44			0
12/14/2020 1:17	North West	food & grocery stores	Medium Small	0	0							0							2	1	Male			25-44			1	Female			25-44
12/14/2020 1:36	North West	food & grocery stores	Medium Small	0	0							0							1	0							1	Male			25-44
12/15/2020 10:50	North West	food & grocery stores	Medium Small	3	0							0							2	0							0
12/15/2020 11:06	North West	food & grocery stores	Medium Small	10	6	Male	Male	Female	25-44	45-64	25-44	0							4	2	Male	Female		25-44	25-44		0
12/15/2020 11:30	North West	food & grocery stores	Medium Small	1	0							0							1	0							0
12/20/2020 5:34	North West	miscellaneous retail stores	Medium Small	0	0							0							1	0							1
12/16/2020 2:06	North West	miscellaneous retail stores	Medium Small	2	0							0							3	0							0
12/17/2020 6:00	North West	miscellaneous retail stores	Medium Small	0	0							0							1	0							1	Female			25-44
12/20/2020 4:56	North West	miscellaneous retail stores	Medium Small	3	0							1	Male			25-44			1	0							0
12/16/2020 3:18	North West	food & grocery stores	Medium Large	1	1	Male			25-44			0							1	0							0
12/16/2020 3:34	North West	food & grocery stores	Medium Large	4	1	Male	Female		45-64	25-44		1	Male			25-44			2	1	Male			25-44			0
12/17/2020 5:30	North West	miscellaneous retail stores	Medium Large	0	0							0							1	0							0
12/16/2020 1:31	North West	furniture, equipment, & home improvement stores	Large	10	0							1	Male			25-44			4	1	Male			45-64			2	Male	Female		45-64	45-64
12/17/2020 12:35	North West	general merchandise & apparel stores	Large	8	0							0							2	0							0
12/17/2020 1:29	North West	general merchandise & apparel stores	Large	7	2	Male	Male		45-64	25-44		0							3	1	Female			65+			0
12/17/2020 1:14	North West	general merchandise & apparel stores	Large	6	1	Female			25-44			0							3	1	Female			25-44			0
12/17/2020 1:03	North West	general merchandise & apparel stores	Large	7	0							1	Male			65+			4	2	Male	Female		25-44	19-24		0
12/17/2020 12:47	North West	general merchandise & apparel stores	Large	10	2	Male	Male		45-64	25-44		0							4	1	Female			45-64			0
12/16/2020 2:17	North West	food & grocery stores	Large	10	1	Male			25-44			0							5	0							1	Female			45-64
12/16/2020 2:35	North West	food & grocery stores	Large	7	3	Male	Male	Female	25-44	25-44	19-24	1	Male			25-44			1	0							0
12/16/2020 2:57	North West	food & grocery stores	Large	10	4	Male	Female	Male	19-24	25-44	0-18	0							4	1	Female			25-44			0
12/17/2020 12:59	North West	miscellaneous retail stores	Large	9	1	Female			45-64			0							4	0							0
12/17/2020 1:27	North West	miscellaneous retail stores	Large	10	1	Male			45-64			0							4	0							0
12/17/2020 1:47	North West	miscellaneous retail stores	Large	6	1	Male			45-64			0							8	0							0
12/19/2020 3:31	North West	miscellaneous retail stores	Large	0	0							0							1	0							0
12/15/2020 2:01	North Center	furniture, equipment, & home improvement stores	Small	2	0							0							1	0							0
12/15/2020 2:27	North Center	furniture, equipment, & home improvement stores	Small	1	0							0							3	0							0
12/16/2020 12:22	North Center	general merchandise & apparel stores	Small	0	0							0							1	0							0
12/16/2020 12:31	North Center	general merchandise & apparel stores	Small	0	0							0							1	0							1	Female			19-24
12/16/2020 12:51	North Center	general merchandise & apparel stores	Small	7	3	Female	Female	Female	19-24	19-24	19-24	3	Female	Female	Female	0-18	0-18	19-24	2	2	Female	Female		19-24	19-24		0
12/16/2020 1:16	North Center	general merchandise & apparel stores	Small	2	0							0							2	0							0
12/18/2020 5:54	North Center	food & grocery stores	Small	10	2	Female	Male		25-44	25-44		0							10	0							0
12/18/2020 5:00	North Center	food & grocery stores	Small	1	1	Male			25-44			1	Male			25-44			1	0							1	Female			45-64
12/19/2020 11:53	North Center	food & grocery stores	Small	1	0							0							2	0							0
12/19/2020 3:16	North Center	food & grocery stores	Small	4	0							0							2	0							0
12/14/2020 11:27	North Center	miscellaneous retail stores	Small	10	1	Female			45-64			0							10	3	Male	Female	Female	25-44	25-44	45-64	0
12/15/2020 2:47	North Center	miscellaneous retail stores	Small	1	0							0							1	0							0
12/15/2020 4:00	North Center	furniture, equipment, & home improvement stores	Medium Small	6	0							0							4	0							2	Male	Male		45-64	45-64
12/17/2020 11:31	North Center	furniture, equipment, & home improvement stores	Medium Small	0	0							0							1	0							0
12/16/2020 1:31	North Center	general merchandise & apparel stores	Medium Small	0	0							0							1	0							1	Female			45-64
12/16/2020 1:45	North Center	general merchandise & apparel stores	Medium Small	1	0							0							1	0							0
12/18/2020 5:39	North Center	food & grocery stores	Medium Small	4	4	Male	Female	Female	25-44	0-18	0-18	0							1	1	Female			45-64			0
12/18/2020 5:21	North Center	food & grocery stores	Medium Small	2	0							0							2	0							0
12/19/2020 11:35	North Center	food & grocery stores	Medium Small	3	0							0							2	0							0
12/19/2020 4:33	North Center	food & grocery stores	Medium Small	3	0							0							2	1	Male			25-44			0
12/19/2020 12:33	North Center	food & grocery stores	Medium Small	3	0							0							4	1	Female			45-64			0
12/15/2020 2:46	North Center	miscellaneous retail stores	Medium Small	0	0							0							2	0							0
12/17/2020 12:10	North Center	furniture, equipment, & home improvement stores	Medium Large	0	0							0							1	0							1	Male			45-64
12/17/2020 1:45	North Center	general merchandise & apparel stores	Medium Large	0	0							0							1	0							1	Male			45-64
12/17/2020 2:01	North Center	general merchandise & apparel stores	Medium Large	2	2	Female	Male		19-24	19-24		0							1	0							0
12/17/2020 2:15	North Center	general merchandise & apparel stores	Medium Large	1	0							0							1	0							0
12/17/2020 2:43	North Center	general merchandise & apparel stores	Medium Large	2	0							0							0	0							0
12/17/2020 3:59	North Center	general merchandise & apparel stores	Medium Large	10	0							0							7	1	Female			19-24			0
12/19/2020 12:27	North Center	food & grocery stores	Medium Large	5	0							0							1	1	Female			45-64			0
12/19/2020 4:38	North Center	food & grocery stores	Medium Large	4	1	Female			25-44			2	Male	Male		65+	45-64		2	1	Male				25-44		0
12/19/2020 2:42	North Center	food & grocery stores	Medium Large	3	0							0							1	0							0
12/19/2020 2:49	North Center	food & grocery stores	Medium Large	6	0							0							2	0							1	Female			25-44
12/19/2020 2:21	North Center	food & grocery stores	Medium Large	2	0							0							2	0							0
12/19/2020 1:55	North Center	food & grocery stores	Medium Large	4	0							0							1	0							0
12/19/2020 2:37	North Center	food & grocery stores	Medium Large	5	0							2	Male	Female		25-44	25-44		2	0							0
12/19/2020 12:41	North Center	food & grocery stores	Medium Large	0	0							0							6	0							0
12/14/2020 12:02	North Center	miscellaneous retail stores	Medium Large	2	0							0							2	1	Female			25-44			1	Male			45-64
12/17/2020 1:39	North Center	furniture, equipment, & home improvement stores	Large	10	1	Male			19-24			0							10	2	Male	Male		19-24	19-24		0
12/17/2020 2:05	North Center	furniture, equipment, & home improvement stores	Large	0	0							0							1	0							0	Male			45-64
12/19/2020 11:15	North Center	furniture, equipment, & home improvement stores	Large	7	0							0							6	0							1	Male			25-44
12/19/2020 10:51	North Center	furniture, equipment, & home improvement stores	Large	0	0							0							2	0							0
12/15/2020 11:57	North Center	general merchandise & apparel stores	Large	3	0							0							3	0							0
12/15/2020 12:11	North Center	general merchandise & apparel stores	Large	10	4	Female	Female	Male	25-44	45-64	19-24	1	Male			25-44			6	0							0
12/15/2020 12:28	North Center	general merchandise & apparel stores	Large	10	0							0							4	0							0
12/15/2020 12:39	North Center	general merchandise & apparel stores	Large	2	0							0							3	0							0
12/15/2020 12:46	North Center	general merchandise & apparel stores	Large	10	4	Male	Male	Female	65+	45-64	45-64	0							6	0							0
12/17/2020 3:30	North Center	general merchandise & apparel stores	Large	10	4	Female	Female	Female	45-64	25-44	25-44	1	Female			25-44			4	0							0
12/15/2020 1:12	North Center	general merchandise & apparel stores	Large	10	1	Female			65+			0							2	0							0
12/17/2020 3:47	North Center	general merchandise & apparel stores	Large	10	6	Male	Female	Female	0-18	25-44	19-24	0							10	3	Male	Female	Female	45-64	65+	45-64	0
12/19/2020 4:26	North Center	food & grocery stores	Large	10	0							0							10	2	Male	Female		19-24	45-64		0
12/19/2020 2:33	North Center	food & grocery stores	Large	10	0							0							10	0							0
12/19/2020 2:51	North Center	food & grocery stores	Large	10	0							0							10	0							0
12/19/2020 12:02	North Center	food & grocery stores	Large	10	0							0							3	1	Male			25-44			0
12/19/2020 12:09	North Center	food & grocery stores	Large	10	2	Male	Female		45-64	65+		1	Male			25-44			10	0							0
12/18/2020 6:22	North Center	food & grocery stores	Large	10	1	Male			45-64			0							10	0							0
12/14/2020 12:17	North Center	miscellaneous retail stores	Large	6	0							0							5	1	Female			45-64			0
12/14/2020 12:33	North Center	miscellaneous retail stores	Large	7	0							1	Male			65+			5	2	Female	Male		25-44	19-24		0
12/14/2020 12:52	North Center	miscellaneous retail stores	Large	9	1	Male			0-18			0							6	0							0
12/14/2020 1:13	North Center	miscellaneous retail stores	Large	2	0							0							4	0							0
12/14/2020 10:44	Central	furniture, equipment, & home improvement stores	Small	3	1	Male			25-44			0							1	0							0
12/14/2020 10:58	Central	furniture, equipment, & home improvement stores	Small	2	0							0							1	0							0
12/14/2020 11:19	Central	furniture, equipment, & home improvement stores	Small	1	0							0							1	0							0
12/14/2020 11:39	Central	furniture, equipment, & home improvement stores	Small	1	0							0							1	0							0
12/15/2020 11:21	Central	food & grocery stores	Small	3	0							2	Male	Male		25-44	25-44		1	0							0
12/15/2020 11:45	Central	food & grocery stores	Small	2	0							0							1	1	Male			25-44			0
12/15/2020 12:12	Central	food & grocery stores	Small	10	0							1	Male			65+			10	1	Male			19-24			0
12/18/2020 11:30	Central	food & grocery stores	Small	7	2	Male	Male		25-44	45-64		0							1	0							0
12/14/2020 11:53	Central	furniture, equipment, & home improvement stores	Medium Small	2	0							0							3	0							0
12/14/2020 12:13	Central	furniture, equipment, & home improvement stores	Medium Small	1	0							0							2	0							0
12/14/2020 12:26	Central	furniture, equipment, & home improvement stores	Medium Small	1	0							0							1	0							0
12/17/2020 11:32	Central	furniture, equipment, & home improvement stores	Medium Small	1	0							0							1	0							0
12/16/2020 2:26	Central	general merchandise & apparel stores	Medium Small	3	0							0							2	0							0
12/16/2020 3:08	Central	general merchandise & apparel stores	Medium Small	1	0							0							1	0							0
12/15/2020 12:32	Central	food & grocery stores	Medium Small	5	0							1	Male			25-44			4	0							0
12/15/2020 12:51	Central	food & grocery stores	Medium Small	5	0							0							2	0							1	Male			19-24
12/15/2020 1:02	Central	food & grocery stores	Medium Small	1	0							0							2	0							1	Female			25-44
12/15/2020 1:04	Central	food & grocery stores	Medium Small	6	0							0							2	1	Male			25-44			0
12/15/2020 11:52	Central	food & grocery stores	Medium Small	1	0							0							3	0							0
12/14/2020 12:36	Central	furniture, equipment, & home improvement stores	Medium Large	3	3	Male	Male	Female	25-44	25-44	25-44	0							3	1	Female			45-64			2	Male	Male		25-44	25-44
12/14/2020 12:55	Central	furniture, equipment, & home improvement stores	Medium Large	1	0							0							1	0							1	Female			0-18
12/17/2020 1:56	Central	general merchandise & apparel stores	Medium Large	1	0							0							1	0							0
12/17/2020 2:21	Central	general merchandise & apparel stores	Medium Large	1	0							0							1	0							0
12/17/2020 2:17	Central	general merchandise & apparel stores	Medium Large	0	0							0							2	2	Female	Female		25-44	25-44		0
12/16/2020 10:47	Central	food & grocery stores	Medium Large	2	1	Male			25-44			0							3	1	Male			45-64			0
12/16/2020 11:48	Central	food & grocery stores	Medium Large	2	0							1	Female			25-44			3	1	Female			25-44			1	Female			45-64
12/16/2020 11:25	Central	food & grocery stores	Medium Large	3	1	Male			45-64			0							1	0							1	Female			25-44
12/16/2020 11:04	Central	food & grocery stores	Medium Large	2	0							0							1	0							0
12/15/2020 1:18	Central	furniture, equipment, & home improvement stores	Large	10	0							0							8	0							0
12/15/2020 10:18	Central	furniture, equipment, & home improvement stores	Large	1	0							0							1	0							0
12/15/2020 10:44	Central	furniture, equipment, & home improvement stores	Large	1	0							0							1	0							0
12/15/2020 10:45	Central	furniture, equipment, & home improvement stores	Large	1	0							0							1	0							0
12/15/2020 11:03	Central	furniture, equipment, & home improvement stores	Large	1	0							0							1	0							0
12/18/2020 11:43	Central	furniture, equipment, & home improvement stores	Large	1	0							0							1	0							0
12/18/2020 11:48	Central	furniture, equipment, & home improvement stores	Large	5	1	Male			45-64			0							5	0							0
12/18/2020 11:19	Central	furniture, equipment, & home improvement stores	Large	6	3	Female	Male	Male	25-44	45-64	65+	0							5	1	Male			19-24			0
12/19/2020 11:44	Central	general merchandise & apparel stores	Large	10	0							0							3	0							0
12/19/2020 11:52	Central	general merchandise & apparel stores	Large	10	1	Female			65+			1	Male			65+			10	0							0
12/19/2020 12:05	Central	general merchandise & apparel stores	Large	10	2	Male	Female		65+	65+		0							5	1	Male			25-44			0
12/19/2020 12:31	Central	general merchandise & apparel stores	Large	10	1	Male			25-44			0							10	1	Female			19-24			0
12/19/2020 12:44	Central	general merchandise & apparel stores	Large	10	1	Male			19-24			0							10	0							0
12/20/2020 4:26	Central	general merchandise & apparel stores	Large	10	0							0							10	0							0
12/20/2020 4:42	Central	general merchandise & apparel stores	Large	10	2	Male	Female		25-44	25-44		1	Female			0-18			10	0							0
12/20/2020 4:53	Central	general merchandise & apparel stores	Large	10	4	Female	Male	Female	25-44	25-44	25-44	0							7	1	Female			19-24			0
12/20/2020 1:12	Central	general merchandise & apparel stores	Large	10	1	Male			25-44			2	Female	Male		0-18	65+		3	0							0
12/17/2020 10:38	Central	food & grocery stores	Large	10	1	Female			25-44			0							5	0							0
12/17/2020 10:49	Central	food & grocery stores	Large	2	0							0							4	0							0
12/17/2020 11:03	Central	food & grocery stores	Large	10	2	Male	Female		45-64	45-64		0							3	0							0
12/17/2020 11:13	Central	food & grocery stores	Large	10	0							0							3	0							0
12/20/2020 5:26	South East	furniture, equipment, & home improvement stores	Small	10	1	Male			45-64			1	Male			25-44			10	0							0
12/20/2020 3:08	South East	furniture, equipment, & home improvement stores	Small	10	2	Female	Female		45-64	45-64		0							10	1	Female			25-44	25-44		0
12/15/2020 10:32	South East	food & grocery stores	Small	5	1	Female			65+			0							4	2	Male	Male		25-44	45-64		0
12/15/2020 10:50	South East	food & grocery stores	Small	10	2	Female	Male		65+	45-64		0							10	3	Male	Male	Male	25-44	25-44	25-44	0
12/20/2020 12:20	South East	furniture, equipment, & home improvement stores	Medium Small	0	0							0							1	0							0
12/14/2020 12:40	South East	general merchandise & apparel stores	Medium Small	1	0							0							1	0							0
12/15/2020 11:30	South East	food & grocery stores	Medium Small	5	2	Male	Female		45-64	45-64		0							2	0							0
12/15/2020 11:49	South East	food & grocery stores	Medium Small	3	1	Male			25-44			0							2	0							0
12/15/2020 12:41	South East	food & grocery stores	Medium Small	5	1	Male			25-44			0							3	1	Female			45-64			0
12/15/2020 12:28	South East	food & grocery stores	Medium Small	5	1	Male			25-44			1	Male			25-44			4	2	Female	Female		25-44	25-44		0
12/15/2020 12:05	South East	food & grocery stores	Medium Small	10	2	Male	Male		25-44	25-44		1	Male	Male		25-44	25-44		3	1	Female			25-44			0
12/17/2020 3:19	South East	miscellaneous retail stores	Medium Small	10	3	Male	Female	Female	45-64	65+	19-24	1	Female			0-18			3	0							0
12/20/2020 5:08	South East	furniture, equipment, & home improvement stores	Medium Large	7	0							0							2	0							0
12/20/2020 4:42	South East	furniture, equipment, & home improvement stores	Medium Large	9	0							0							2	1	Female			45-64			0
12/14/2020 1:41	South East	general merchandise & apparel stores	Medium Large	4	1	Female			25-44			0							2	0							0
12/14/2020 2:26	South East	general merchandise & apparel stores	Medium Large	7	3	Female	Female	Male	45-64	19-24	25-44	2	Female	Female		25-44	25-44		2	0							2	Female	Female		25-44	25-44
12/16/2020 5:09	South East	food & grocery stores	Medium Large	10	5	Male	Female	Male	25-44	45-64	25-44	0							6	3	Female	Male	Male	25-44	25-44	25-44	0
12/15/2020 3:33	South East	food & grocery stores	Medium Large	6	2	Male	Male		19-24	25-44		0							2	0							0
12/15/2020 2:42	South East	food & grocery stores	Medium Large	8	1	Male			25-44			0							3	1	Female			25-44			0
12/15/2020 12:56	South East	food & grocery stores	Medium Large	10	1	Male			65+			0							3	1	Female			25-44			0
12/20/2020 1:00	South East	food & grocery stores	Medium Large	7	0							0							2	0							0
12/20/2020 1:55	South East	food & grocery stores	Medium Large	10	1	Male			45-64			0							6	0							0
12/20/2020 3:00	South East	food & grocery stores	Medium Large	7	1	Male			25-44			0							3	1	Male			45-64			0
12/17/2020 2:59	South East	miscellaneous retail stores	Medium Large	3	0							0							3	0							0
12/20/2020 11:32	South East	furniture, equipment, & home improvement stores	Large	10	1	Male			25-44			0							10	3	Male	Male	Female	45-64	25-44	25-44	0
12/20/2020 11:47	South East	furniture, equipment, & home improvement stores	Large	5	0							0							10	0							0
12/20/2020 2:09	South East	furniture, equipment, & home improvement stores	Large	10	2	Male	Male		19-24	45-64		0							10	0							0
12/20/2020 5:21	South East	furniture, equipment, & home improvement stores	Large	10	1	Male			45-64			0							4	0							0
12/14/2020 3:42	South East	general merchandise & apparel stores	Large	10	2	Male	Male		25-44	25-44		0							10	1	Male			25-44			0
12/14/2020 3:55	South East	general merchandise & apparel stores	Large	10	4	Female	Female	Male	25-44	25-44	25-44	0							10	1	Female			45-64			0
12/14/2020 4:27	South East	general merchandise & apparel stores	Large	10	2	Male	Male		25-44	25-44		2	Female	Female		25-44	65+		10	0							0
12/14/2020 4:55	South East	general merchandise & apparel stores	Large	10	4	Male	Male	Male	25-44	45-64	25-44	0							10	1	Male			25-44			0
12/20/2020 10:11	South East	general merchandise & apparel stores	Large	10	2	Female	Female		45-64	65+		0							3	0							0
12/20/2020 10:41	South East	general merchandise & apparel stores	Large	10	4	Male	Female	Male	25-44	45-64	45-64	0							10	1	Male			25-44			0
12/20/2020 11:19	South East	general merchandise & apparel stores	Large	10	1	Female			45-64			0							10	0							0
12/20/2020 11:58	South East	general merchandise & apparel stores	Large	10	1	Male			45-64			0							5	0							0
12/15/2020 3:42	South East	food & grocery stores	Large	10	3	Male	Female	Male	45-64	65+	25-44	0							10	1	Female			25-44			0
12/15/2020 4:36	South East	food & grocery stores	Large	10	2	Male	Male		25-44	45-64		0							3	0							0
12/15/2020 4:01	South East	food & grocery stores	Large	10	3	Male	Male	Male	25-44	19-24	19-24	0							10	1	Female			45-64			0
12/20/2020 12:36	South East	food & grocery stores	Large	9	2	Male	Male		25-44	45-64		0							3	1	Female			25-44			0
12/20/2020 2:25	South East	food & grocery stores	Large	10	2	Female	Female		25-44	25-44		0							3	0							0
12/20/2020 1:26	South East	food & grocery stores	Large	10	2	Male	Female		65+	65+		0							10	1	Male			25-44			0
12/17/2020 3:10	South East	miscellaneous retail stores	Large	5	0							1	Female			65+			4	0							0
12/17/2020 3:05	South East	miscellaneous retail stores	Large	3	0							0							5	2	Female	Female		25-44	25-44		0
12/17/2020 3:35	South East	miscellaneous retail stores	Large	4	0							0							5	0							0
12/17/2020 3:49	South East	miscellaneous retail stores	Large	10	0							1	Female			45-64			3	1	Female			65+			0
12/17/2020 3:57	South East	miscellaneous retail stores	Large	7	1	Male			65+			0							3	1	Male			25-44			0
12/16/2020 3:33	East & North East	furniture, equipment, & home improvement stores	Small	10	4	Male	Female	Male	25-44	45-64	65+	0							10	2	Male	Male		45-64	65+		0
12/16/2020 4:32	East & North East	furniture, equipment, & home improvement stores	Small	2	0							0							2	0							0
12/18/2020 5:05	East & North East	food & grocery stores	Small	10	2	Male	Female		25-44	45-64		0							10	1	Male			25-44			0
12/19/2020 1:44	East & North East	food & grocery stores	Small	10	2	Female	Male		25-44	45-64		0							10	1	Male			25-44			0
12/15/2020 1:59	East & North East	miscellaneous retail stores	Small	5	0							0							5	0							2	Male	Male		25-44	25-44
12/15/2020 3:18	East & North East	miscellaneous retail stores	Small	0	0							0							1	0							0
12/16/2020 11:21	East & North East	miscellaneous retail stores	Small	4	1	Male			65+			0							3	0							0
12/16/2020 11:04	East & North East	miscellaneous retail stores	Small	2	0							0							3	1	Female			25-44			0
12/16/2020 11:37	East & North East	miscellaneous retail stores	Small	6	0							0							6	1	Female			65+			0
12/16/2020 4:50	East & North East	furniture, equipment, & home improvement stores	Medium Small	1	0							0							2	0							0
12/16/2020 5:45	East & North East	furniture, equipment, & home improvement stores	Medium Small	1	0							0							1	0							0
12/19/2020 4:26	East & North East	food & grocery stores	Medium Small	8	1	Female			25-44			0							2	0							0
12/20/2020 5:13	East & North East	food & grocery stores	Medium Small	10	1	Male			25-44			0							4	0							0
12/18/2020 5:39	East & North East	food & grocery stores	Medium Small	4	0							0							3	1	Female			25-44			0
12/15/2020 3:44	East & North East	miscellaneous retail stores	Medium Small	2	0							0							2	0							2	Female	Female		45-64	25-44
12/15/2020 3:58	East & North East	miscellaneous retail stores	Medium Small	9	0							0							3	2	Female	Female		65+	65+		0
12/15/2020 3:14	East & North East	miscellaneous retail stores	Medium Small	3	0							0							3	0							0
12/17/2020 2:48	East & North East	general merchandise & apparel stores	Medium Large	4	0							0							4	0							0
12/17/2020 2:15	East & North East	general merchandise & apparel stores	Medium Large	6	0							0							5	0							0
12/19/2020 3:05	East & North East	food & grocery stores	Medium Large	10	3	Male	Female	Female	45-64	65+	45-64	0							10	0							0
12/18/2020 4:37	East & North East	food & grocery stores	Medium Large	6	2	Male	Female		25-44	25-44		0							3	0							0
12/19/2020 11:18	East & North East	food & grocery stores	Medium Large	4	1	Male			45-64			0							2	1	Male			45-64			0
12/18/2020 5:54	East & North East	food & grocery stores	Medium Large	4	2	Male	Male		45-64	25-44		0							2	0							0
12/19/2020 3:27	East & North East	food & grocery stores	Medium Large	7	1	Male			25-44			0							3	1	Female			25-44			0
12/19/2020 10:49	East & North East	food & grocery stores	Medium Large	6	2	Male	Male		45-64	25-44		0							3	0							0
12/19/2020 12:50	East & North East	food & grocery stores	Medium Large	3	0							0							2	0							0
12/16/2020 10:28	East & North East	miscellaneous retail stores	Medium Large	2	0							0							1	0							1	Male			25-44
12/15/2020 4:18	East & North East	miscellaneous retail stores	Medium Large	7	0							0							3	1	Female			45-64			0
12/16/2020 10:20	East & North East	miscellaneous retail stores	Medium Large	0	0							0							1	0							1	Male			25-44
12/16/2020 11:55	East & North East	miscellaneous retail stores	Medium Large	2	0							0							1	1	Female			25-44			0
12/15/2020 1:13	East & North East	miscellaneous retail stores	Medium Large	10	0							0							10	0							0
12/19/2020 10:58	East & North East	miscellaneous retail stores	Medium Large	10	0							0							10	0							0
12/16/2020 3:13	East & North East	furniture, equipment, & home improvement stores	Large	9	2	Male	Male		25-44	45-64		0							10	1	Male			45-64			0
12/16/2020 2:30	East & North East	furniture, equipment, & home improvement stores	Large	8	0							0							7	0							0
12/16/2020 2:07	East & North East	furniture, equipment, & home improvement stores	Large	10	1	Male			25-44			0							10	0							0
12/16/2020 4:16	East & North East	furniture, equipment, & home improvement stores	Large	1	0							0							2	0							0
12/17/2020 3:38	East & North East	furniture, equipment, & home improvement stores	Large	10	1	Female			65+			0							8	0							0
12/20/2020 4:24	East & North East	furniture, equipment, & home improvement stores	Large	10	0							0							10	0							0
12/20/2020 4:36	East & North East	furniture, equipment, & home improvement stores	Large	10	1	Female			65+			0							4	0							0
12/20/2020 3:55	East & North East	furniture, equipment, & home improvement stores	Large	2	0							0							1	0							0
12/17/2020 5:10	East & North East	general merchandise & apparel stores	Large	10	1	Male			25-44			0							8	0							0
12/17/2020 5:21	East & North East	general merchandise & apparel stores	Large	10	2	Male	Female		45-64	45-64		0							10	0							0
12/17/2020 5:30	East & North East	general merchandise & apparel stores	Large	10	0							0							9	0							0
12/17/2020 5:48	East & North East	general merchandise & apparel stores	Large	10	1	Female			19-24			0							7	0							0
12/17/2020 4:02	East & North East	general merchandise & apparel stores	Large	10	1	Female			25-44			0							3	0							0
12/17/2020 2:28	East & North East	general merchandise & apparel stores	Large	6	0							0							5	0							0
12/17/2020 3:04	East & North East	general merchandise & apparel stores	Large	8	1	Female			45-64			0							3	0							0
12/19/2020 4:48	East & North East	general merchandise & apparel stores	Large	10	4	Female	Female	Male	25-44	65+	65+	0							3	0							0
12/19/2020 5:10	East & North East	general merchandise & apparel stores	Large	7	1	Female			45-64			0							2	0							0
12/19/2020 5:51	East & North East	general merchandise & apparel stores	Large	10	1	Female			65+			0							10	1	Male			65+			0
12/18/2020 3:56	East & North East	food & grocery stores	Large	10	1	Female			65+			0							10	1	Male			19-24			0
12/19/2020 3:50	East & North East	food & grocery stores	Large	7	1	Male			25-44			0							2	0							0
12/19/2020 12:30	East & North East	food & grocery stores	Large	10	1	Male			25-44			0							5	0							0
12/19/2020 12:06	East & North East	food & grocery stores	Large	10	4	Male	Male	Female	65+	45-64	25-44	0							10	1	Male			25-44			0
12/17/2020 4:31	East & North East	food & grocery stores	Large	10	2	Male	Female		25-44	25-44		0							10	0							0
12/19/2020 2:31	East & North East	food & grocery stores	Large	10	1	Female			25-44			0							4	0							0
12/19/2020 1:28	East & North East	food & grocery stores	Large	10	1	Male			25-44			0							3	0							0
12/15/2020 2:15	East & North East	miscellaneous retail stores	Large	8	0							0							3	0							0
12/15/2020 3:23	East & North East	miscellaneous retail stores	Large	10	2	Female	Female		25-44	45-64		0							6	2	Male	Female		19-24	19-24		0
12/15/2020 3:46	East & North East	miscellaneous retail stores	Large	7	0							0							7	0							0
12/16/2020 10:43	East & North East	miscellaneous retail stores	Large	2	0							0							3	0							0
12/16/2020 10:44	East & North East	miscellaneous retail stores	Large	9	1	Male			65+			1	Male			0-18			7	1	Female			19-24			0
12/19/2020 11:07	East & North East	miscellaneous retail stores	Large	9	0							0							3	0							0
12/19/2020 11:18	East & North East	miscellaneous retail stores	Large	10	1	Female			25-44			0							7	1	Female			45-64			0
12/19/2020 10:36	East & North East	miscellaneous retail stores	Large	10	0							0							8	0							0
12/19/2020 10:22	East & North East	miscellaneous retail stores	Large	10	2	Male	Male		25-44	25-44		1	Female			65+			9	1	Female			19-24			0
12/19/2020 10:10	East & North East	miscellaneous retail stores	Large	3	0							0							4	2	Female	Female		45-64	25-44		0
12/19/2020 2:19	North Center	miscellaneous retail stores	Large	7	0							0							7	0							0
12/20/2020 1:47	South East	food & grocery stores	Medium Small	2	0							1	Male			25-44			1	0							1	Female			25-44
12/19/2020 12:48	North Center	food & grocery stores	Medium Large	5	0							0							4	0							0
12/19/2020 4:24	North Center	miscellaneous retail stores	Small	1	0							0							1	0							0
12/20/2020 1:54	South East	miscellaneous retail stores	Small	3	0							0							3	0							0
12/20/2020 4:20	South East	food & grocery stores	Medium Small	10	1	Female			45-64			2	Male	Female		25-44	25-44		2	0							0
12/19/2020 1:48	North Center	food & grocery stores	Medium Small	2	0							0							2	2	Male	Male		25-44	25-44		0
12/20/2020 5:10	South East	food & grocery stores	Medium Small	1	0							0							3	1	Male			45-64			0
12/19/2020 3:27	North Center	general merchandise & apparel stores	Small	10	2	Female	Male		25-44	19-24		0							3	0							0
12/20/2020 3:58	South East	miscellaneous retail stores	Large	10	0							1	Male			0-18			2	0							0
12/19/2020 1:28	North Center	general merchandise & apparel stores	Large	10	1	Female			45-64			1	Male			19-24			10	0							0
12/20/2020 2:15	South East	food & grocery stores	Medium Small	1	0							0							1	0							0
12/18/2020 6:11	North Center	general merchandise & apparel stores	Large	10	1	Female			65+			0							6	1	Male			25-44			0
12/20/2020 4:57	South East	miscellaneous retail stores	Large	10	2	Male	Female		65+	65+		0							4	1	Male			45-64			0
12/20/2020 3:44	South East	general merchandise & apparel stores	Large	10	1	Female			45-64			1	Male			45-64			2	0							0
12/20/2020 3:02	South East	food & grocery stores	Medium Large	2	1	Female			65+			0							2	0							0
12/18/2020 6:29	North Center	general merchandise & apparel stores	Large	10	0							0							6	0							0
12/20/2020 2:59	South East	general merchandise & apparel stores	Large	10	1	Female			25-44			0							10	0							0
12/19/2020 4:50	North Center	food & grocery stores	Small	4	0							1	Male			65+			1	1	Female			45-64			0
12/19/2020 3:41	North Center	miscellaneous retail stores	Medium Large	10	2	Female	Female		25-44	25-44		0							3	0							0
12/20/2020 1:05	South East	miscellaneous retail stores	Medium Large	0	0							0							2	0							0
12/20/2020 1:55	South East	food & grocery stores	Medium Small	1	0							0							6	0							0
12/19/2020 4:54	North Center	miscellaneous retail stores	Small	1	1	Male			45-64			0							1	0							0
12/20/2020 3:53	South East	miscellaneous retail stores	Medium Large	0	0							0							1	0							0
12/20/2020 3:52	South East	general merchandise & apparel stores	Large	10	0							1	Male			45-64			3	0							0
12/20/2020 4:18	South East	miscellaneous retail stores	Large	5	0							0							1	1	Female			65+			0
12/19/2020 3:20	North Center	general merchandise & apparel stores	Medium Small	10	2	Male	Female		65+	19-24		1	Male			19-24			4	0							0
